# Supplementary material for: A Unifying Bioinspired Synthesis of (−)-Asperaculin A and (−)-Penifulvin D
Source: Org Lett. 2021 Apr 8;23(9):3536–40. doi: 10.1021/acs.orglett.1c00955 (PMC8155558; doi:10.1021/acs.orglett.1c00955)
Supplement: Supplementary file 2 — ol1c00955_si_002.xyz [file ol1c00955_si_002.xyz]

48        
AcOOH – CIasp
C 0.610131 2.109656 12.165678
H 1.342902 2.663046 12.756280
C 0.331735 2.806114 10.828617
O -0.830324 2.282686 10.239461
C 1.544072 2.402699 9.996916
H 2.397929 2.999789 10.330610
H 1.380969 2.601622 8.933923
C 1.739371 0.887942 10.306209
C 3.225177 0.485258 10.518990
H 3.375735 -0.517828 10.101868
H 3.906926 1.152669 9.977739
C 3.524999 0.447329 12.031965
C 2.153749 0.065034 12.632965
H 2.062896 0.417315 13.671420
C 1.070908 0.705837 11.731872
C -0.207766 -0.164994 11.964398
C 0.261124 -1.415486 12.742759
H -0.013259 -1.329615 13.799591
H -0.233855 -2.303382 12.342685
C 1.782635 -1.424485 12.586348
H 2.052095 -1.843962 11.608911
H 2.289382 -2.017758 13.351934
C 4.002203 1.815714 12.543081
H 3.333877 2.636700 12.273828
H 4.984320 2.050052 12.118152
H 4.099294 1.807624 13.634301
C 4.614746 -0.575333 12.370062
H 5.563468 -0.287192 11.904580
H 4.356645 -1.576587 12.013931
H 4.776224 -0.628682 13.452903
C 1.181110 0.060134 9.140419
H 1.867541 0.175544 8.293753
H 0.195769 0.398745 8.815669
H 1.120376 -1.001611 9.392196
C -1.092838 0.737746 12.842786
O -0.563378 1.977460 12.962614
O -2.128729 0.441279 13.373328
O -0.970926 -0.574767 10.855604
H -1.226350 0.222549 10.362051
O 0.258977 4.225413 10.901109
C -1.476819 4.680762 12.388143
O -0.126926 4.663298 12.201705
O -2.267055 4.252737 11.586285
C -1.785742 5.249030 13.740168
H -2.778276 5.698317 13.709424
H -1.791186 4.419859 14.456024
H -1.036970 5.979800 14.047032
H -1.586027 2.822073 10.541125

48        
AcOOH – TSasp
C 0.593921 2.101931 12.156220
H 1.322587 2.721328 12.682238
C 0.192342 2.759845 10.829670
O -0.886806 2.243467 10.275243
C 1.655790 2.403755 9.943872
H 2.488049 2.997064 10.316167
H 1.450901 2.603955 8.892592
C 1.740447 0.886727 10.312300
C 3.231635 0.486651 10.514105
H 3.362260 -0.518500 10.095000
H 3.915034 1.141242 9.959618
C 3.535377 0.459693 12.025406
C 2.167631 0.070751 12.630914
H 2.074906 0.421798 13.669298
C 1.081057 0.707312 11.731043
C -0.193976 -0.176589 11.962685
C 0.288291 -1.444844 12.700976
H -0.015634 -1.410927 13.752030
H -0.178815 -2.323272 12.250263
C 1.812296 -1.423200 12.575837
H 2.107525 -1.839038 11.603864
H 2.314884 -2.008870 13.349592
C 4.004837 1.832951 12.529991
H 3.320311 2.647452 12.281499
H 4.975479 2.081266 12.087758
H 4.122385 1.821122 13.618619
C 4.635276 -0.554511 12.354389
H 5.577553 -0.260603 11.879676
H 4.381529 -1.558090 12.002349
H 4.806283 -0.604578 13.435494
C 1.158032 0.090347 9.138835
H 1.840636 0.191818 8.287946
H 0.176093 0.456242 8.835827
H 1.070363 -0.969483 9.388854
C -1.054531 0.705031 12.885872
O -0.530989 1.947427 13.004065
O -2.065039 0.386813 13.450091
O -0.979732 -0.555705 10.861513
H -1.282981 0.256045 10.419491
O 0.489971 4.003789 10.591035
C -1.919059 5.077163 10.796397
O -0.829597 5.090681 11.438385
O -2.281804 4.169112 9.990657
C -2.871510 6.228276 11.015177
H -3.055249 6.711066 10.051268
H -3.821147 5.830346 11.381081
H -2.461511 6.946072 11.723420
H -1.580888 3.151329 10.047361

48        
asperaculin-AcOH
C 0.438526 2.038398 12.131785
H 1.108855 2.832676 12.460237
C -0.416925 2.531407 10.969055
O -1.616404 2.707316 11.039647
C 1.616267 2.304344 9.800703
H 2.178830 3.032783 10.393238
H 1.926174 2.403962 8.758227
C 1.810431 0.862548 10.302258
C 3.323370 0.624479 10.579122
H 3.598441 -0.368034 10.204364
H 3.952696 1.342861 10.037855
C 3.557652 0.690712 12.105524
C 2.205703 0.183565 12.657236
H 2.043290 0.521898 13.690126
C 1.110393 0.720108 11.699757
C -0.070351 -0.263592 11.952535
C 0.530842 -1.621274 12.320029
H 0.010777 -2.037842 13.187108
H 0.371694 -2.307673 11.484427
C 2.026172 -1.353448 12.574704
H 2.604599 -1.741406 11.730220
H 2.403059 -1.850294 13.471796
C 3.853511 2.123704 12.575911
H 3.108020 2.853701 12.254760
H 4.818785 2.456747 12.179090
H 3.905419 2.164033 13.669512
C 4.742799 -0.178531 12.540037
H 5.670694 0.204983 12.102313
H 4.632086 -1.219037 12.224525
H 4.856055 -0.161493 13.629910
C 1.301242 -0.103738 9.226396
H 1.959485 -0.040959 8.353090
H 0.280822 0.129721 8.920307
H 1.316429 -1.137178 9.587301
C -0.733149 0.400958 13.179949
O -0.410982 1.716534 13.225181
O -1.454258 -0.108326 13.990473
O -1.047280 -0.393787 10.937426
H -1.749483 0.270039 11.015788
O 0.220476 2.676921 9.815615
C -1.329382 4.679227 13.771309
O -0.332186 4.708866 13.075763
O -2.388270 3.920213 13.490645
C -1.515500 5.472534 15.036036
H -2.437450 6.055983 14.975322
H -1.612628 4.781855 15.879917
H -0.660554 6.129931 15.189334
H -2.188828 3.393797 12.686844

48        
AcOOH – CIpen
C 0.598478 2.108360 12.161969
H 1.316268 2.668304 12.765375
C 0.339555 2.812854 10.823214
O -0.842033 2.343803 10.233310
C 1.536696 2.391636 9.982820
H 2.393952 2.996716 10.295335
H 1.363012 2.574920 8.919454
C 1.740931 0.883618 10.305991
C 3.229147 0.492545 10.520042
H 3.388455 -0.511680 10.109056
H 3.904904 1.162609 9.974822
C 3.527931 0.469070 12.033259
C 2.160866 0.071742 12.633482
H 2.065757 0.417818 13.673525
C 1.073666 0.705804 11.732814
C -0.196082 -0.174456 11.966045
C 0.282971 -1.438496 12.712650
H -0.009120 -1.388515 13.767086
H -0.192760 -2.321303 12.278770
C 1.807086 -1.422299 12.575169
H 2.096253 -1.834446 11.599764
H 2.312698 -2.011641 13.344271
C 3.982372 1.848357 12.536003
H 3.302157 2.656830 12.257894
H 4.962585 2.094201 12.113343
H 4.075031 1.850715 13.627693
C 4.631720 -0.535561 12.378160
H 5.575614 -0.239139 11.908061
H 4.386720 -1.543146 12.030823
H 4.796065 -0.577280 13.460984
C 1.184171 0.044047 9.147267
H 1.873005 0.147223 8.301173
H 0.201161 0.382103 8.814690
H 1.116352 -1.014308 9.409037
C -1.077794 0.712954 12.862258
O -0.589494 1.972673 12.934516
O -2.090800 0.395818 13.423321
O -0.975276 -0.559651 10.856942
H -1.223297 0.243859 10.370494
O 0.252157 4.193698 11.106956
C -1.057906 5.298349 9.562304
O 0.216594 4.906043 9.876748
O -2.028892 4.971735 10.188106
C -1.000813 6.177540 8.346807
H -0.514758 5.644640 7.525158
H -2.015612 6.457502 8.067701
H -0.409606 7.068694 8.571841
H -1.592152 2.778603 10.677526

48        
AcOOH – TSpen
C 0.625419 2.114907 12.221360
H 1.353495 2.773427 12.685006
C 0.232107 2.770741 10.565759
O -0.884243 2.146954 10.155194
C 1.517942 2.346178 9.885750
H 2.317896 3.000106 10.243861
H 1.428582 2.475196 8.802204
C 1.738340 0.861922 10.286187
C 3.227889 0.486992 10.524632
H 3.397164 -0.523423 10.134365
H 3.902758 1.152403 9.973272
C 3.512872 0.497576 12.039969
C 2.142854 0.123302 12.644502
H 2.043795 0.504752 13.671520
C 1.060378 0.733605 11.708642
C -0.228134 -0.129610 11.950248
C 0.237500 -1.331385 12.809718
H -0.025760 -1.177582 13.861812
H -0.272993 -2.233591 12.466115
C 1.757621 -1.363291 12.643290
H 2.020624 -1.820784 11.680841
H 2.260615 -1.930453 13.430322
C 3.970826 1.888985 12.505253
H 3.321803 2.696605 12.157262
H 4.971417 2.098885 12.113199
H 4.017686 1.940794 13.598402
C 4.601167 -0.507660 12.427680
H 5.550862 -0.240024 11.952909
H 4.343504 -1.523845 12.115938
H 4.757593 -0.511357 13.512438
C 1.196870 -0.034828 9.161868
H 1.895174 0.044649 8.321188
H 0.214701 0.281335 8.808260
H 1.140122 -1.082825 9.464355
C -1.131695 0.804251 12.765117
O -0.508097 2.019550 12.968001
O -2.212149 0.587694 13.220563
O -0.954285 -0.617150 10.857325
H -1.250774 0.142551 10.328393
O 0.097353 3.933793 11.106361
C -1.675542 5.072043 9.571433
O -0.417407 5.170505 9.775503
O -2.383723 4.071842 9.828715
C -2.341775 6.287258 8.958938
H -2.890991 5.975404 8.067743
H -3.063410 6.677791 9.682522
H -1.613211 7.057154 8.710023
H -1.623843 2.902822 10.092565

48        
penifulvin-AcOH
C 0.449421 2.040211 12.142329
H 1.097295 2.850030 12.477974
C 0.187505 2.780826 9.903841
O -0.449231 3.386735 9.070380
C 1.596525 2.290754 9.747312
H 2.214684 3.025266 10.279196
H 1.861707 2.348339 8.688889
C 1.811447 0.862593 10.301918
C 3.322032 0.618119 10.592394
H 3.589461 -0.388126 10.249785
H 3.957914 1.315670 10.034220
C 3.546225 0.719053 12.115581
C 2.196538 0.204590 12.666946
H 2.030307 0.554654 13.695091
C 1.105338 0.731309 11.698334
C -0.071474 -0.257278 11.941643
C 0.532691 -1.611042 12.319555
H -0.001992 -2.032719 13.175007
H 0.395021 -2.298060 11.480113
C 2.021681 -1.333555 12.605717
H 2.623343 -1.737118 11.785376
H 2.376059 -1.813239 13.520855
C 3.815779 2.167931 12.552613
H 3.077972 2.884606 12.185530
H 4.790219 2.494890 12.174202
H 3.836652 2.241857 13.645402
C 4.739953 -0.121943 12.580100
H 5.664207 0.260475 12.133961
H 4.643578 -1.172988 12.295906
H 4.849984 -0.070400 13.669175
C 1.322996 -0.141284 9.248224
H 1.981495 -0.079596 8.375107
H 0.298218 0.054538 8.926755
H 1.364888 -1.166583 9.628845
C -0.745168 0.403993 13.162201
O -0.419076 1.725365 13.205608
O -1.475125 -0.093926 13.969198
O -1.053013 -0.413160 10.939537
H -1.555355 0.408021 10.821380
O -0.398605 2.530932 11.096123
C 0.092385 5.780891 11.415899
O 1.038043 5.025291 11.288693
O -1.041429 5.656996 10.724329
C 0.053477 6.949362 12.360358
H -0.122398 7.869589 11.796337
H -0.778701 6.823402 13.058528
H 0.994179 7.015053 12.904999
H -0.983861 4.886765 10.120295

47        
HOOH-H2O – CIpen
C 0.796480 2.108152 12.299487
H 1.105459 2.194602 13.346633
C 1.586672 3.112715 11.406184
O 0.809872 4.078111 10.814017
C 2.322601 2.285636 10.347873
H 3.376889 2.205785 10.610030
H 2.266079 2.797772 9.384026
C 1.635924 0.888941 10.286679
C 2.632685 -0.280230 10.195199
H 2.078960 -1.161694 9.844821
H 3.434907 -0.095470 9.470241
C 3.167172 -0.575856 11.616709
C 1.965141 -0.220220 12.535542
H 2.333016 0.323434 13.415774
C 1.006211 0.697746 11.705329
C -0.406049 0.083108 11.869931
C -0.293732 -0.653838 13.220173
H -0.263345 0.056038 14.057058
H -1.141850 -1.327455 13.371093
C 1.057179 -1.353740 13.046992
H 0.945033 -2.136213 12.290046
H 1.431210 -1.816672 13.963477
C 4.367284 0.308523 12.007112
H 4.072388 1.339752 12.224998
H 5.127477 0.318439 11.217961
H 4.831269 -0.084463 12.918722
C 3.626286 -2.033660 11.727298
H 4.504753 -2.196911 11.093128
H 2.852077 -2.735859 11.407507
H 3.908260 -2.279068 12.757083
C 0.656029 0.908351 9.105732
H 1.210735 1.137283 8.189881
H -0.102087 1.690948 9.233263
H 0.149480 -0.045520 8.980048
C -1.321010 1.293188 11.922938
O -0.606574 2.403912 12.236821
O -2.506881 1.315605 11.740303
O -0.790848 -0.814272 10.862334
H -1.743449 -0.985765 10.955454
O 2.507194 3.709405 12.369742
O 3.451479 4.517178 11.660755
H 0.077825 4.335566 11.400852
H 3.142271 5.439169 11.797303
H 4.714854 4.216505 12.124280
O 5.740073 4.012438 12.428938
H 6.345294 3.596187 11.782845
H 5.907621 3.709137 13.343418

47        
HOOH-H2O – TSpen
C 0.705744 2.130374 12.280047
H 1.375850 2.488773 13.057144
C 0.831150 3.135857 10.836777
O -0.389023 3.276801 10.274207
C 1.806094 2.364857 9.968606
H 2.807771 2.745085 10.178679
H 1.578193 2.583418 8.920573
C 1.685050 0.840468 10.265890
C 3.067281 0.159098 10.435962
H 2.979949 -0.884743 10.110075
H 3.828834 0.623111 9.797851
C 3.445822 0.184467 11.925499
C 2.078731 0.021259 12.616567
H 2.101349 0.489031 13.611407
C 1.026888 0.729591 11.701411
C -0.322375 -0.036201 11.944389
C 0.013900 -1.034114 13.081974
H -0.075080 -0.555891 14.065320
H -0.672436 -1.884164 13.053415
C 1.479600 -1.376006 12.802980
H 1.554847 -1.969575 11.882700
H 1.954007 -1.936328 13.612491
C 4.073231 1.529649 12.329593
H 3.407511 2.383479 12.166999
H 4.987241 1.712048 11.753860
H 4.338113 1.522209 13.392015
C 4.427160 -0.930561 12.290318
H 5.382234 -0.783145 11.774782
H 4.040254 -1.914482 12.009348
H 4.626196 -0.934643 13.367662
C 0.961821 0.187070 9.080305
H 1.588662 0.342250 8.194820
H -0.018010 0.631861 8.897727
H 0.833256 -0.885173 9.225311
C -1.291235 1.048558 12.392398
O -0.604060 2.199181 12.712845
O -2.476528 0.973423 12.507021
O -0.853591 -0.700558 10.832024
H -1.725395 -1.053583 11.078874
O 1.294230 4.119190 11.586877
O 1.850139 5.472046 10.583838
H -0.975708 3.819640 10.834507
H 2.816421 5.248682 10.366958
O 4.257484 4.918054 9.757385
H 4.410308 4.775677 8.810725
H 1.842232 6.198539 11.241042
H 5.079975 4.677137 10.208112

40        
penifulvin
C 0.550824 1.811283 12.432538
H 1.223354 2.658004 12.582026
C -1.478367 2.890368 11.795198
O -2.615715 3.211917 12.026373
C -0.709698 3.193812 10.537084
H 0.060829 3.930912 10.797019
H -1.391202 3.665465 9.825666
C -0.074659 1.918704 9.929421
C 1.062649 2.297668 8.936480
H 0.990945 1.651367 8.053681
H 0.955003 3.327577 8.575649
C 2.417777 2.064961 9.632905
C 2.089981 0.882684 10.573110
H 2.799622 0.828390 11.411041
C 0.634642 1.103582 11.069689
C 0.183372 -0.327510 11.463050
C 0.960333 -1.322451 10.590756
H 1.391184 -2.113349 11.211403
H 0.261036 -1.794572 9.895165
C 2.024471 -0.486605 9.857804
H 1.706817 -0.340812 8.820550
H 3.002838 -0.971385 9.824545
C 2.874174 3.303606 10.417058
H 2.121239 3.690428 11.106358
H 3.115492 4.115044 9.722373
H 3.774673 3.080025 10.999260
C 3.528054 1.739966 8.628639
H 3.696883 2.596121 7.966933
H 3.282874 0.879557 8.001071
H 4.470307 1.528276 9.146315
C -1.172699 1.151636 9.180502
H -1.463113 1.734106 8.299579
H -2.056775 0.983887 9.798050
H -0.810989 0.176883 8.837182
C 0.649179 -0.396515 12.926547
O 0.883867 0.848747 13.408994
O 0.769317 -1.378734 13.604081
O -1.217102 -0.506364 11.485374
H -1.415569 -1.358891 11.908256
O -0.785813 2.199664 12.734122

47        
HOOH-H2O – CIasp
C 0.673464 2.129009 12.208766
H 1.402387 2.568412 12.897325
C 0.608464 2.952599 10.914361
O -0.623755 2.721992 10.306016
C 1.797743 2.419655 10.128617
H 2.718253 2.818530 10.567483
H 1.769317 2.740898 9.080363
C 1.699688 0.874798 10.290286
C 3.088383 0.202297 10.389699
H 3.013006 -0.807172 9.966110
H 3.840183 0.735232 9.794158
C 3.486277 0.088012 11.872811
C 2.120903 -0.054453 12.582841
H 2.169050 0.364452 13.598685
C 1.046896 0.694245 11.725903
C -0.284425 -0.091661 11.970423
C 0.079554 -1.188184 13.000753
H -0.011791 -0.808397 14.026130
H -0.591365 -2.044736 12.896181
C 1.543687 -1.471126 12.688199
H 1.619836 -1.989126 11.722338
H 2.044448 -2.085393 13.441098
C 4.226073 1.334789 12.381759
H 3.611022 2.238286 12.359638
H 5.123078 1.523101 11.782647
H 4.540372 1.184341 13.419331
C 4.406835 -1.119015 12.090799
H 5.351577 -0.972508 11.555173
H 3.956096 -2.045060 11.721982
H 4.641839 -1.252156 13.152355
C 0.962974 0.289460 9.078469
H 1.564764 0.496872 8.186579
H -0.035172 0.707952 8.943306
H 0.847948 -0.791707 9.172845
C -1.224475 0.932461 12.593803
O -0.581991 2.082098 12.876447
O -2.386345 0.755195 12.851377
O -0.893906 -0.642717 10.828383
H -1.779434 -0.942209 11.095551
O 0.812619 4.360022 11.063053
O -0.337260 4.882154 11.752567
H -0.514155 2.737816 9.341796
H 0.030725 5.645776 12.246552
H -1.290860 5.111190 10.774435
O -2.062921 5.279616 10.028531
H -2.716453 4.557290 9.943627
H -1.757425 5.578498 9.148483

47        
HOOH-H2O – CIasp
C 0.667524 2.121376 12.192403
H 1.429049 2.634615 12.785805
C 0.418263 2.898274 10.888552
O -0.758953 2.512580 10.329176
C 1.767637 2.426442 10.057763
H 2.644564 2.881768 10.517787
H 1.682595 2.716488 9.009102
C 1.696971 0.876701 10.299793
C 3.137499 0.307049 10.425882
H 3.144985 -0.677712 9.942370
H 3.870124 0.916233 9.882827
C 3.498123 0.144489 11.916461
C 2.121785 -0.033506 12.596708
H 2.138678 0.388018 13.612296
C 1.050326 0.693127 11.725773
C -0.280950 -0.103386 11.978128
C 0.102106 -1.212642 12.991795
H -0.002257 -0.854848 14.023543
H -0.551293 -2.079971 12.867343
C 1.571817 -1.461992 12.680746
H 1.660427 -1.964746 11.708053
H 2.081602 -2.076939 13.426320
C 4.217955 1.384595 12.469378
H 3.613137 2.295630 12.411970
H 5.145506 1.564647 11.916066
H 4.477109 1.233135 13.522661
C 4.426753 -1.059958 12.118710
H 5.369500 -0.897669 11.585377
H 3.984636 -1.984675 11.736804
H 4.662006 -1.204384 13.178605
C 1.003935 0.224534 9.101276
H 1.607699 0.431780 8.211193
H -0.009300 0.593778 8.948754
H 0.950042 -0.857380 9.237263
C -1.199592 0.918393 12.639464
O -0.518621 2.046949 12.962340
O -2.367274 0.798147 12.893372
O -0.892152 -0.624144 10.827663
H -1.740602 -1.016165 11.093949
O 0.699881 4.203894 10.813758
O -0.462309 5.185499 11.653782
H -0.911533 2.963366 9.478118
H -1.318336 4.673759 11.968458
O -2.554212 4.087201 12.596727
H -3.264226 3.721423 12.047856
H -0.719875 5.796776 10.931713
H -2.401916 3.457820 13.318526

40        
asperaculin
C 0.413796 2.030994 12.119224
H 1.098194 2.811917 12.461469
C -0.438710 2.567808 10.965813
O -1.590825 2.895467 11.072472
C 1.582954 2.260707 9.772233
H 2.156870 2.996945 10.345223
H 1.892870 2.336169 8.727261
C 1.791069 0.832346 10.298413
C 3.306870 0.611594 10.568286
H 3.589077 -0.386156 10.213002
H 3.924760 1.323442 10.006040
C 3.554385 0.712308 12.088446
C 2.211276 0.205246 12.662485
H 2.052679 0.562343 13.689855
C 1.099987 0.710854 11.702420
C -0.055011 -0.283824 11.973521
C 0.558797 -1.627128 12.378186
H 0.055072 -2.020683 13.265546
H 0.404216 -2.343102 11.566408
C 2.053045 -1.334595 12.612406
H 2.626710 -1.731708 11.768947
H 2.447284 -1.808858 13.514119
C 3.846143 2.155956 12.525046
H 3.084981 2.873721 12.213422
H 4.797026 2.490607 12.096507
H 3.928624 2.214499 13.615589
C 4.753375 -0.137513 12.525611
H 5.672062 0.245802 12.068626
H 4.649624 -1.185003 12.231842
H 4.880986 -0.098375 13.613115
C 1.289025 -0.155760 9.239924
H 1.952680 -0.106857 8.369831
H 0.270837 0.072826 8.923458
H 1.305259 -1.182295 9.619930
C -0.756130 0.398314 13.165548
O -0.440306 1.709168 13.211187
O -1.518174 -0.109557 13.942843
O -1.008123 -0.326695 10.930183
H -1.813755 -0.768709 11.248835
O 0.196015 2.640124 9.786910

12        
S4
C -1.201084 0.763644 -0.176187
C 1.115731 -0.724526 0.139058
C -1.044836 -0.214804 0.977156
O -1.802850 -0.316040 1.939824
O 0.003210 -1.070272 0.928733
C -0.133785 0.729333 -1.256643
O -0.105335 1.430512 -2.261553
O 0.844959 -0.195947 -1.135098
H -2.143511 0.516579 -0.659440
H -1.300225 1.778202 0.204437
H 1.591979 -1.669106 -0.076675
H 1.847954 -0.109450 0.679397

12        
S5
C -1.198507 0.730291 -0.229416
C 1.198598 -0.730373 0.229590
C -1.057338 -0.172435 1.012644
O -1.920541 -0.371596 1.861603
C 1.057501 0.172614 -1.012938
O 1.920430 0.371589 -1.861469
O 0.129326 -0.810434 1.188762
O -0.129420 0.810428 -1.188701
H -2.122431 0.417452 -0.718475
H -1.386302 1.744590 0.127701
H 1.386367 -1.744601 -0.127716
H 2.122448 -0.417371 0.718488
